# Supplementary material for: Differential Early Mechanistic Frontal Lobe Responses to Choline Chloride and Soy Isoflavones in an Experimental Model of Fetal Alcohol Spectrum Disorder
Source: Int J Mol Sci. 2023 Apr 20;24(8):7595. doi: 10.3390/ijms24087595 (PMC10145811; doi:10.3390/ijms24087595)
Supplement: Supplementary file 1 [file ijms-24-07595-s001.zip]

Archive with 1 entries (1 files):
- ijms-2276320-supplementary.pdf
